# Supplementary material for: Muscle or Heart? Functional Impact of Sarcopenia and Heart Failure in Geriatric Inpatients
Source: J Clin Med. 2025 Jun 16;14(12):4288. doi: 10.3390/jcm14124288 (PMC12194708; doi:10.3390/jcm14124288)
Supplement: Supplementary file 1 [file jcm-14-04288-s001.zip]

Archive with 1 entries (1 files):
- jcm-3681282-supplementary.pdf
